# Supplementary material for: miR-10a-5p and miR-29b-3p as Extracellular Vesicle-Associated Prostate Cancer Detection Markers
Source: Cancers (Basel). 2019 Dec 21;12(1):43. doi: 10.3390/cancers12010043 (PMC7017198; doi:10.3390/cancers12010043)
Supplement: Supplementary file 1 [file cancers-12-00043-s001.zip]

Archive with 4 entries (3 files):
- cancers-672708-suppl-XML/
- cancers-672708-suppl-XML/cancers-672708-Figures S1-11 and Table S3.docx
- cancers-672708-suppl-XML/cancers-672708-Table S1.docx
- cancers-672708-suppl-XML/cancers-672708-Table S2.docx
